# Supplementary material for: Mechanism of periocular acupuncture in alleviating dry eye neuropathic pain via regulation of the “periocular acupoint–trigeminal ganglion–ventral posteromedial thalamic nucleus” pathway
Source: Front Med (Lausanne). 2026 May 5;13:1803621. doi: 10.3389/fmed.2026.1803621 (PMC13183822; doi:10.3389/fmed.2026.1803621)
Supplement: Supplementary file 1 [file Data_Sheet_1.zip › Data.xlsx]

## Sheet: Eye examination data
FL	Control										Model										NA										Acu
Pre-molding	1	0	0	0	1	1	0	0	0	0	0	0	0	1	0	0	0	0	2	0	0	0	1	1	0	0	0	0	0	0	0	0	0	0	1	1	0	1	0	0
Pre-intervention	0	0	1	1	0	0	0	0	0	0	6	6	6	6	6	7	6	6	6	6	9	8	6	9	5	6	6	9	7	3	6	9	6	9	9	3	6	3	3	6
Post-intervention	0	0	0	1	0	1	0	0	0	2	6	7	10	9	9	6	9	6	6	6	7	3	5	3	3	2	7	5	4	8	0	0	0	0	4	2	3	3	4	3
BUT	Control										Model										NA										Acu
Pre-molding	15	15	10	15	15	10	8	8	12	8	15	15	10	8	14	11	9	12	7	7	13	12	15	12	10	13	12	10	15	12	10	13	15	12	10	9	12	10	10	12
Pre-intervention	13	12	15	16	15	12	8	8	10	7	3	1	2	1	3	2	2	1	1	1	1	1	1	1	2	1	1	2	1	3	2	1	3	2	1	2	1	1	1	1
Post-intervention	15	15	15	16	14	16	6	7	10	10	3	3	3	1	3	3	3	2	1	1	5	5	5	6	5	3	3	6	4	6	12	14	12	20	5	3	10	10	5	6
PRT	Control										Model										NA										Acu
Pre-molding	10	5	11	5	8	13	10	10	8	6	7	11	10	10	11	12	7	9	9	7	7	9	8	12	10	11	10	10	13	15	10	10	10	9	15	13	10	11	8	6
Pre-intervention	15	13	13	9	14	14	16	17	11	11	7	4	5	5.5	3	3	3	2.5	3	4	5	4	3	3	5	4	4	9	4	2	7	10	6	6	3	3	6	3	3	4
Post-intervention	14	11	10	12	10	10	8	10	11	10	7	5	4	3	2	2	4	3	6	5	7	6	5	4	10	4	5	10	10	11	6	13	9	10	14	13	6	5	8	9
PFH	Control										Model										NA										Acu
Pre-molding	7	7	7	7	6	6	7	7	6	6.5	7	6.5	6	6.5	7	6.5	7	6.5	7	6.5	7	7	7.5	7.5	7	7	7	7.5	6.5	6	7	7	6.5	6.5	8	8	7	7	6	6
Pre-intervention	7	7	7.5	7.5	7	7	7	7	6.5	7	4.5	4	2.5	2	1	1.5	4.5	5.5	3	2	3	3.5	4	3.5	4	4	3.5	3	4.5	3.5	3	5	2.5	3	4	3	4	5	3	4
Post-intervention	7	7	7.5	7.5	7	7	7.5	7	7	7.5	4	4	2.5	2.5	2	2	5	5	3.5	3.5	4	4	3.5	3.5	4	4.5	4	4.5	5	5.5	6	6	5	5.5	6	6	5	5	5	5
EB	Control										Model										NA										Acu
Pre-molding	0	0	6	6	4	4	4	4	0	0	0	0	4	4	5	5	3	3	1	1	3	3	2	2	2	4	3	1	0	1	2	2	3	3	1	1	1	1	3	3
Pre-intervention	4	4	5	5	5	5	5	5	0	0	12	12	10	10	9	9	10	10	15	15	19	20	11	11	9	8	10	13	10	10	12	14	16	15	15	14	8	9	14	15
Post-intervention	2	2	0	0	2	2	5	5	3	3	12	12	16	15	8	7	9	9	13	15	11	15	14	5	4	7	4	12	12	12	6	6	3	4	5	6	5	4	2	2
C-CMS	Control										Model										NA										Acu
Pre-molding	40	35	30	30	30	30	20	25	25	35	40	35	40	40	30	35	25	35	35	30	40	30	30	30	45	30	25	45	40	40	40	40	30	25	30	45	30	35	30	25
Pre-intervention	35	35	30	30	15	45	15	20	15	35	45	60	55	45	40	40	30	40	35	35	35	35	45	60	50	60	60	60	40	40	45	40	35	60	35	50	40	45	40	60
Post-intervention	35	30	30	35	30	30	25	30	20	20	45	55	40	45	45	50	60	50	60	55	55	50	50	55	35	45	60	55	40	45	40	45	35	35	35	45	45	35	35	30
S-CMS	Control										Model										NA										Acu
Pre-molding	35	30	40	35	35	35	25	20	35	35	35	45	30	35	25	35	30	40	35	35	35	30	40	35	35	25	20	35	35	40	35	30	30	45	25	35	20	25	25	30
Pre-intervention	35	30	35	30	35	25	30	35	40	40	60	60	45	50	45	45	40	45	50	55	50	50	35	55	45	50	55	50	45	45	50	40	60	60	60	60	50	40	40	60
Post-intervention	40	20	35	30	20	35	20	25	20	20	45	40	45	45	55	45	60	55	55	60	55	60	50	60	35	45	60	60	45	40	45	55	35	35	30	45	45	45	30	25
I-CMS	Control										Model										NA										Acu
Pre-molding	30	30	35	30	40	30	25	20	40	35	25	30	25	35	30	35	35	35	30	20	30	30	35	30	40	30	25	20	40	35	25	35	20	20	35	25	25	30	20	25
Pre-intervention	30	30	35	30	35	35	40	35	45	30	60	60	40	55	50	40	55	40	45	45	50	50	45	50	50	50	45	40	40	45	45	45	45	50	60	60	60	60	55	35
Post-intervention	25	20	35	30	35	35	20	25	20	20	60	60	45	50	50	45	60	60	50	60	50	55	50	60	30	45	60	60	45	45	35	40	35	40	35	45	45	30	30	30
N-CMS	Control										Model										NA										Acu
Pre-molding	30	25	30	25	35	30	25	20	30	35	40	35	30	35	25	30	25	40	30	30	30	25	30	25	35	30	25	20	30	35	35	40	35	20	25	45	25	25	20	20
Pre-intervention	35	25	25	15	35	35	30	40	25	30	60	45	35	50	40	40	35	45	60	55	55	45	50	50	30	40	50	45	60	45	40	40	60	50	55	50	50	55	50	60
Post-intervention	25	20	30	35	30	35	25	30	20	20	40	60	50	45	45	40	60	60	60	60	60	50	50	55	30	30	60	60	45	50	35	30	45	35	30	45	45	35	35	25
T-CMS	Control										Model										NA										Acu
Pre-molding	30	25	30	25	35	30	25	15	30	35	30	25	30	30	30	35	30	35	30	35	30	25	25	30	35	30	25	15	30	35	40	35	30	20	35	40	20	30	25	20
Pre-intervention	25	20	25	25	25	25	25	25	40	45	60	60	50	45	40	40	40	40	60	55	40	55	50	50	50	45	50	45	50	45	45	40	60	60	60	60	60	60	50	60
Post-intervention	25	15	30	30	30	15	30	20	20	30	45	60	50	50	35	60	60	55	60	60	55	60	50	55	35	40	60	60	45	45	40	40	40	40	40	45	40	35	30	25
Corneal epithelial cell count	Control	Model	NA	Acu
	263	801	476	336
	269	788	464	348
	264	791	434	347
Atrophied lacrimal gland area/total area（%）	Control	Model	NA	Acu
	8.36	54.97	28.22	11.52
	7.21	47.82	27.95	12.51
	7.52	52.15	30.77	12.46
Atrophied trigeminal neurons/	Con	Mod	NA	Acu
total trigeminal neurons（%）	2.21	92.62	80.88	8.28
	3.7	94.81	64.08	5.73
	3.31	94.17	74.53	8
									EX-HN5	N5
									74.81	17.28
									68.14	10.87
									66.27	17.48
									EX-HN5	N5
									22.383	12.266
									22.654	13.174
									19.476	12.097

## Sheet: Single Tracing
Fluorescently labeled neurons/	BL1	N1	BL2	N2	SJ23	N3	GB1	N4	EX-HN5	N5
total trigeminal neurons（%）	45.63	5.15	26.79	7.23	19.32	2.11	32.61	11.46	74.81	17.28
	39.53	8	28.47	9.17	20.19	1.08	33.59	6.93	68.14	10.87
	47.87	6.93	23.08	6.74	18.29	6.25	30.48	5.13	66.27	17.48
Mean Fluorescence Intensity	BL1	N1	BL2	N2	SJ23	N3	GB1	N4	EX-HN5	N5
	17.625	9.408	13.449	8.081	10.954	9.956	15.169	13.608	22.383	12.266
	16.894	9.135	14.064	8.54	11.675	10.835	16.375	12.377	22.654	13.174
	18.543	9.791	13.63	7.944	14.517	9.139	17.708	10.158	19.476	12.097

## Sheet: Double Tracing
Fluorescently labeled neurons/total trigeminal neurons（%）	CTB-488			FG
	71.13	64.49	68.87	4.12	5.8	6.6
Right Trigeminal Nerve	3.33	1.45	3.13	47.5	53.62	44.79
Mean Fluorescence Intensity	CTB-488			FG
Left VPM	19.015	23.285	25.631	5.8934	23.8	4.8656
Right VPM	5.893	23.81	4.865	5.129	6.544	4.439

## Sheet: Electrophysiology
Threshold	Control	Model	Acu		RMP	Control	Model	Acu		Amplitude	Control	Model	Acu		Half-width	Control	Model	Acu		Rheobase	Control	Model	Acu
	-40.48	-44.74	-41.8			-53.255	-67.1659	-60.2768			69.3363	77.0177	63.3381			1.69307	1.47234	1.97642			60	100	73.3
	-40.71	-44.67	-37.17			-61.3738	-60.0318	-69.8119			65.5633	76.6378	82.2836			1.44092	2.40331	1.62927			100	80	60
	-34.69	-35.45	-42.7			-59.3006	-52.4997	-57.3896			67.8021	54.709	63.6926			2.25221	1.53473	1.46852			80	16	80
	-42.46	-37.26	-39.11			-57.4508	-55.667	-55.7652			71.1852	72.7818	62.6507			1.95069	1.59282	1.79501			160	20	100
	-44.36	-38.01	-45.08			-56.2871	-57.4642	-56.5994			52.9814	81.3124	68.605			1.91515	1.24616	2.12085			100	10	220
	-43.14	-40	-39.4			-62.7637	-55.0697	-54.1335			73.4981	65.5747	77.2604			1.79217	2.43147	1.95319			140	6.67	190
	-44.61	-34.31	-27.17			-65.0765	-67.4891	-57.1191			74.7165	81.6279	65.4822			1.66935	1.3021	2.14262			60	20	83.3
	-33.11	-45.87	-41.12			-56.4142	-66.8696	-57.1997			56.5702	72.5814	59.0864			1.43985	1.25284	2.7276			120	11.43	66.7
	-40.21	-41.56	-35.79			-57.8582	-67.1098	-53.9797			58.4235	75.6658	60.4438			1.61616	1.06266	1.77988			200	10	80
	-38.96	-49.88	-39.4			-63.8154	-65.2903	-55.5248			76.4273	77.6496	59.8827			1.08694	1.06331	2.07876			108	120	100
	-43.06	-40.84	-32.24			-65.8357	-46.8216	-50.4778			76.6317	82.4734	54.9045			1.05031	1.34748	0.915357			220	32	100
	-38.56	-41.02	-40.06			-62.6315	-60.3781	-56.722			71.8922	73.9614	84.3358			1.32596	1.18981	1.12048			140	80	100
	-37.6	-47.41	-35.82			-59.1394	-58.2766	-58.379			64.3086	75.3406	68.9431			1.48948	3.03898	1.40707			100	20	80
NO.of Spikes	Control
100	13.3333	3.33333	6.66667	0	3.33333	3.33333	0	6.66667	0	0	0	0	0
140	26.6667	16.6667	16.6667	0	3.33333	3.33333	3.33333	6.66667	6.66667	0	16.6667	0	3.33333
180	36.6667	26.6667	26.6667	6.66667	6.66667	6.66667	3.33333	6.66667	16.6667	0	26.6667	0	10
220	43.3333	33.3333	33.3333	13.3333	16.6667	16.6667	6.66667	16.6667	30	6.66667	33.3333	3.33333	23.3333
260	53.3333	46.6667	46.6667	20	26.6667	20	13.3333	23.3333	36.6667	20	40	3.33333	33.3333
300	56.6667	56.6667	56.6667	26.6667	30	30	23.3333	33.3333	43.3333	30	46.6667	3.33333	40
340	60	63.3333	63.3333	30	36.6667	40	30	36.6667	50	40	50	16.6667	43.3333
380	63.3333	63.3333	63.3333	36.6667	40	43.3333	40	40	53.3333	46.6667	50	23.3333	50
	Model
100	3.33333	6.66667	0	23.3333	30	43.3333	23.3333	36.6667	43.3333	33.3333	16.6667	0	30
140	6.66667	6.66667	3.33333	30	43.3333	56.6667	36.6667	46.6667	50	40	33.3333	10	43.3333
180	10	10	6.66667	33.3333	50	66.6667	43.3333	53.3333	56.6667	50	46.6667	20	50
220	20	10	33.3333	40	60	76.6667	50	60	63.3333	56.6667	53.3333	30	56.6667
260	43.3333	10	43.3333	46.6667	66.6667	83.3333	56.6667	63.3333	66.6667	60	63.3333	36.6667	60
300	50	23.3333	46.6667	46.6667	73.3333	90	63.3333	66.6667	70	66.6667	66.6667	43.3333	63.3333
340	56.6667	33.3333	53.3333	53.3333	80	96.6667	66.6667	70	70	70	73.3333	46.6667	70
380	63.3333	43.3333	60	56.6667	86.6667	103.333	70	70	70	73.3333	76.6667	53.3333	70
	Acu
100	10	16.6667	6.66667	33.3333	0	0	16.6667	20	16.6667	3.33333	3.33333	3.33333	13.3333
140	23.3333	26.6667	16.6667	43.3333	0	0	23.3333	26.6667	26.6667	3.33333	6.66667	3.33333	30
180	33.3333	33.3333	30	53.3333	0	0	33.3333	30	33.3333	6.66667	6.66667	6.66667	43.3333
220	40	40	43.3333	60	3.33333	13.3333	36.6667	36.6667	40	16.6667	10	23.3333	50
260	46.6667	43.3333	53.3333	63.3333	10	23.3333	40	40	43.3333	23.3333	20	26.6667	56.6667
300	53.3333	46.6667	60	70	16.6667	33.3333	43.3333	43.3333	46.6667	30	26.6667	33.3333	63.3333
340	56.6667	50	63.3333	73.3333	20	36.6667	43.3333	46.6667	50	33.3333	40	36.6667	66.6667
380	63.3333	53.3333	66.6667	73.3333	26.6667	40	46.6667	50	50	36.6667	43.3333	43.3333	70
